# Supplementary material for: NanoBRET in C. elegans illuminates functional receptor interactions in real time
Source: BMC Mol Cell Biol. 2022 Jan 31;23:8. doi: 10.1186/s12860-022-00405-w (PMC8805316; doi:10.1186/s12860-022-00405-w)
Supplement: Supplementary file 1 — Additional file 1. Supplementary material. [file 12860_2022_405_MOESM1_ESM.zip]

Archive with 2 entries (2 files):
- Supplementary Material_revised.pdf
- Supplementary Material_revised_Raw data (S4).xlsx
