# Supplementary material for: NanoBRET in C. elegans illuminates functional receptor interactions in real time
Source: BMC Mol Cell Biol. 2022 Jan 31;23:8. doi: 10.1186/s12860-022-00405-w (PMC8805316; doi:10.1186/s12860-022-00405-w)
Supplement: Supplementary file 1 — Additional file 1. Supplementary material. [file 12860_2022_405_MOESM1_ESM.zip › Supplementary Material_revised_Raw data (S4).xlsx]

## Sheet: Information
Raw data of Fig. 3B, 3C, 3D, 3E, 4B and 4C
C. elegans strains used:
	Nluc::NPR-11		3B, 3C
	Nluc::LAT-1		3D, 3E
	NPR-11::Nluc		4B
	NPR-11::Nluc + CAAX::mNG		4B, 4C
BRET filter
Luminescence	430 - 470 nm	for all experiments
Fluorescence	550 - 700 nm	3B, 3C, 3D, 3E
	520 - 605 nm	4b, 4C
Luminescence measurements < 500 were excluded

## Sheet: Fig. 3B
Raw data Figure 3 B
Nluc::NPR-11
Assay I
Luminescence																				BRET ratio [Fluorescence / Luminescence]
2040	1767	1623	2052	970	817	2674	913	1949	1537	604	1494	631	1005	1527	2232	712	1396			0.101961	0.113186	0.0887246	0.0906433	0.129897	0.119951	0.113313	0.094195	0.10313	0.124268	0.114238	0.138554	0.174326	0.197015	0.166339	0.167115	0.196629	0.210602	Tam-FLP-34-1
					1568	1781	1383	1775	1304	1147	2059	1035	2225	1584	1657	1301	1427								0.106505	0.0887142	0.0983369	0.11662	0.116564	0.105493	0.102963	0.15942	0.155056	0.137626	0.165359	0.189854	0.142256	Tam-scrFLP-34-1
Fluorescence
208	200	144	186	126	98	303	86	201	191	69	207	110	198	254	373	140	294
					167	158	136	207	152	121	212	165	345	218	274	247	203					0 µM	0,16 µM	0,5 µM	1,6 µM	5 µM	10µM	peptide [c]
38	79	167	50	94	74
Assay II
Luminescence																				BRET ratio [Fluorescence / Luminescence]
2816	1402	908	2884	1673	2966	1499	2031	2795	1912	2705	1978	1795	1765	2030	2358	1265	3031			0.110795	0.119829	0.102423	0.0998613	0.111178	0.0997977	0.134089	0.0984737	0.119857	0.120816	0.1061	0.107685	0.155432	0.134278	0.133005	0.172604	0.170751	0.162323	Tam-FLP-34-1
1702	1599	2273	1373	1999	1626	2396	2426	1323	1030	1871	1662	1676	2106	2215	2716	2147	1709			0.0987074	0.114447	0.0879894	0.106336	0.0985493	0.117466	0.102671	0.104699	0.117158	0.119417	0.11117	0.132972	0.133055	0.150997	0.145824	0.167894	0.156963	0.174956	Tam-scrFLP-34-1
Fluorescence
312	168	93	288	186	296	201	200	335	231	287	213	279	237	270	407	216	492
168	183	200	146	197	191	246	254	155	123	208	221	223	318	323	456	337	299					0 µM	0,16 µM	0,5 µM	1,6 µM	5 µM	10µM	peptide [c]
Assay III
Luminescence																				BRET ratio [Fluorescence / Luminescence]
837	2219	2107	2072	2914	2571	2062	1825	2377	3525	2541	1787	2302	1435	1666	1387	2010	1814			0.133811	0.0986931	0.104414	0.106178	0.103981	0.100739	0.112027	0.108493	0.115271	0.110922	0.138135	0.128148	0.165074	0.137282	0.154862	0.191781	0.1801	0.184675	Tam-FLP-34-1
1574	789	721	1096	1529	1063	1709	2117	1247	2102	1832	2488	1546	1077	1785	2867	3285	1914			0.0876747	0.135615	0.12344	0.101277	0.127534	0.117592	0.10825	0.110061	0.112269	0.111798	0.117904	0.111736	0.157827	0.160631	0.155182	0.184513	0.191476	0.203762	Tam-scrFLP-34-1
137	331	748	767	574	156
Fluorescence
112	219	220	220	303	259	231	198	274	391	351	229	380	197	258	266	362	335
138	107	89	111	195	125	185	233	140	235	216	278	244	173	277	529	629	390					0 µM	0,16 µM	0,5 µM	1,6 µM	5 µM	10µM	peptide [c]
Assay IV
Luminescence																				BRET ratio [Fluorescence / Luminescence]
2179	2360	3001	2109	2108	2647	1568	2047	1806	1492	2098	1821	2393	2098	2126	1101	722	915			0.101423	0.0983051	0.0883039	0.0990991	0.104839	0.112202	0.109056	0.119687	0.11794	0.148123	0.125357	0.131796	0.158379	0.175882	0.15428	0.209809	0.220222	0.198907	Tam-FLP-34-1
1326	1882	1621	1011	1534	1611	1395	1688	1421	2194	1664	1355	1212	1564	1555	1264		757			0.0942685	0.0839532	0.0937693	0.126607	0.089309	0.0875233	0.111828	0.0930095	0.12456	0.103464	0.103966	0.101107	0.138614	0.134271	0.141479	0.162184		0.167768	Tam-scrFLP-34-1
Fluorescence
221	232	265	209	221	297	171	245	213	221	263	240	379	369	328	231	159	182
125	158	152	128	137	141	156	157	177	227	173	137	168	210	220	205		127					0 µM	0,16 µM	0,5 µM	1,6 µM	5 µM	10µM	peptide [c]

## Sheet: Fig. 3C
raw data Fig. 3C
Nluc::NPR-11
Assay I
Luminescence
3215	2418	2586	2964	3424	2903	2737	3478	2207	2586	3017	3377	2709	2485	2627	3171	2419	2526	2000	2279	3043	1809	2880	2000
Fluorescence
261	203	222	346	372	325	279	359	256	319	312	389	312	296	301	360	220	259	201	280	329	202	309	248
BRET ratio [Fluorescence / Luminescence]
0.081182	0.0839537	0.0858469	0.116734	0.108645	0.111953	0.101936	0.10322	0.115995	0.123357	0.103414	0.115191	0.115172	0.119115	0.114579	0.113529	0.0909467	0.102534	0.1005	0.122861	0.108117	0.111664	0.107292	0.124
no peptide			1,6 µM TAM FLP-34 vs 0 µM FLP-34-1			1,6 µM TAM FLP-34 vs 0,05 µM FLP-34-1			1,6 µM TAM FLP-34 vs 0,16 µM FLP-34-1			1,6 µM TAM FLP-34 vs 0,5 µM FLP-34-1			1,6 µM TAM FLP-34 vs 1,6 µM FLP-34-1			1,6 µM TAM FLP-34 vs 5 µM FLP-34-1			1,6 µM TAM FLP-34 vs 10 µM FLP-34-1
Assay II
Luminescence
		2276	2229	2675	2356	2310	2056	1941	2397	2418	2321	2145	2644	2190	2197	3014	2737	2676	2032	2012	2761	2214	1488
Fluorescence
		183	254	297	217	239	244	201	260	278	245	237	272	279	241	280	256	234	222	206	262	215	128
BRET ratio [Fluorescence / Luminescence]
		0.0804042	0.113952	0.111028	0.0921053	0.103463	0.118677	0.103555	0.108469	0.114971	0.105558	0.11049	0.102874	0.127397	0.109695	0.0928998	0.0935331	0.0874439	0.109252	0.102386	0.0948932	0.0971093	0.0860215
no peptide			1,6 µM TAM FLP-34 vs 0 µM FLP-34-1			1,6 µM TAM FLP-34 vs 0,05 µM FLP-34-1			1,6 µM TAM FLP-34 vs 0,16 µM FLP-34-1			1,6 µM TAM FLP-34 vs 0,5 µM FLP-34-1			1,6 µM TAM FLP-34 vs 1,6 µM FLP-34-1			1,6 µM TAM FLP-34 vs 5 µM FLP-34-1			1,6 µM TAM FLP-34 vs 10 µM FLP-34-1
Assay III
Luminescence
2544	2128	1648	1403	1874	1965	2253	4007	1604	1745	2297	2095	2031	1899	2545	2809	3106	2781	2142	2046	2453	2309	1567	1257
Fluorescence
232	187	180	150	207	206	276	458	210	199	263	199	218	195	280	293	328	319	207	228	253	241	168	135
BRET ratio [Fluorescence / Luminescence]
0.091195	0.0878759	0.109223	0.106914	0.110459	0.104835	0.122503	0.1143	0.130923	0.11404	0.114497	0.0949881	0.107336	0.102686	0.11002	0.104308	0.105602	0.114707	0.0966387	0.111437	0.103139	0.104374	0.107211	0.107399
no peptide			1,6 µM TAM FLP-34 vs 0 µM FLP-34-1			1,6 µM TAM FLP-34 vs 0,05 µM FLP-34-1			1,6 µM TAM FLP-34 vs 0,16 µM FLP-34-1			1,6 µM TAM FLP-34 vs 0,5 µM FLP-34-1			1,6 µM TAM FLP-34 vs 1,6 µM FLP-34-1			1,6 µM TAM FLP-34 vs 5 µM FLP-34-1			1,6 µM TAM FLP-34 vs 10 µM FLP-34-1
Assay IV
Luminescence
1084	1938	1047				1947	2672	3354	2892	2334	3049	2952	2189	1840	2698	1528	3758	2724	2964	2768	2320	2663	2158
Fluorescence
96	166	114				244	293	393	326	276	347	337	278	223	322	177	344	322	337	308	247	254	219
BRET ratio [Fluorescence / Luminescence]
0.0885609	0.0856553	0.108883				0.125321	0.109656	0.117174	0.112725	0.118252	0.113808	0.11416	0.126999	0.121196	0.119348	0.115838	0.0915381	0.118209	0.113698	0.111272	0.106466	0.0953811	0.101483
no peptide			1,6 µM TAM FLP-34 vs 0 µM FLP-34-1			1,6 µM TAM FLP-34 vs 0,05 µM FLP-34-1			1,6 µM TAM FLP-34 vs 0,16 µM FLP-34-1			1,6 µM TAM FLP-34 vs 0,5 µM FLP-34-1			1,6 µM TAM FLP-34 vs 1,6 µM FLP-34-1			1,6 µM TAM FLP-34 vs 5 µM FLP-34-1			1,6 µM TAM FLP-34 vs 10 µM FLP-34-1

## Sheet: Fig. 3D
raw data Fig. 3D
Nluc::LAT-1
Assay I
Luminescence
			25197	19588	16757	14741	15148	20351	8562	22118	17423	1638	18976	22247	15163	16801	23754	15496	27997	17684
						18803	23433	13696	14411	12651	20750	25675	21345	21491	22481	15196	8285	14674	18325	20931
Fluorescence
			1974	1543	1375	2043	2097	2713	1082	2591	1949	271	1810	1989	1299	1417	1882	1238	2207	1499
						3246	4055	2394	1931	1727	2746	2580	2028	2143	1951	1300	728	1237	1478	1679
BRET ratio [Fluorescence / Luminescence]
			0.0783427	0.0787727	0.0820553	0.138593	0.138434	0.13331	0.126372	0.117144	0.111864	0.165446	0.0953836	0.0894053	0.0856691	0.0843402	0.0792288	0.0798916	0.0788299	0.0847659
						0.172632	0.173047	0.174796	0.133995	0.136511	0.132337	0.100487	0.0950105	0.0997162	0.0867844	0.0855488	0.0878696	0.0842988	0.0806548	0.0802159
			no peptide			10 µM TAM plat-1			5 µM TAM plat-1			1,6 µM TAM plat-1			0,5 µM TAM plat-1			0,16 µM TAM plat-1
						10 µM scTAM plat-1			5 µM scTAM plat-1			1,6 µM scTAM plat-1			0,5 µM scTAM plat-1			0,16 µM scTAM plat-1
Assay II
Luminescence
			23737	36253		38013	28643		32202	26110		40878	37307	34718	22726	33725	41091
						29998	37380		19382	41651		43311	34369	51749	39752	41190	39776
Fluorescence
			1960	2929		5003	3849		3578	3003		3700	3292	3263	1856	2787	3357
						4586	6611		2570	5743		4154	3377	5170	3492	3476	3404
BRET ratio [Fluorescence / Luminescence]
			0.0825715	0.0807933		0.131613	0.134378		0.111111	0.115013		0.0905132	0.0882408	0.0939858	0.0816686	0.082639	0.0816967
						0.152877	0.176859		0.132597	0.137884		0.095911	0.0982572	0.0999053	0.0878446	0.0843894	0.0855792
			no peptide			10 µM TAM plat-1			5 µM TAM plat-1			1,6 µM TAM plat-1			0,5 µM TAM plat-1
						10 µM scTAM plat-1			5 µM scTAM plat-1			1,6 µM scTAM plat-1			0,5 µM scTAM plat-1
Assay III
Luminescence
			10188	36357		36681	25355		29341	26813		34892	27668	38043	35693	40979	38062
						34574	23613		25920	32434		34426	28405	30657	30678	35473	33820
Fluorescence
			896	2835		5169	3793		3753	3273		3278	2628	3692	3069	3451	3233
						6155	4227		3465	4418		3686	2865	3098	2926	3221	2898
BRET ratio [Fluorescence / Luminescence]
			0.0879466	0.0779767		0.140918	0.149596		0.12791	0.122068		0.093947	0.0949834	0.0970481	0.0859832	0.0842139	0.0849404
						0.178024	0.179012		0.133681	0.136215		0.10707	0.100863	0.101054	0.0953778	0.0908015	0.0856889
			no peptide			10 µM TAM plat-1			5 µM TAM plat-1			1,6 µM TAM plat-1			0,5 µM TAM plat-1
						10 µM scTAM plat-1			5 µM scTAM plat-1			1,6 µM scTAM plat-1			0,5 µM scTAM plat-1

## Sheet: Fig. 3E
Raw data figure 3E
Nluc::LAT-1
Assay I
Luminescence
13890	13275	19319	8106	13468	15500
Fluorescence
1192	1148	1582	634	1100	1209
BRET ratio [Fluorescence / Luminescence]
0.0858171	0.0864783	0.0818883	0.0782137	0.0816751	0.078
0.5 µM TAM-pLAT-1			0.5 µM TAM-pLAT-1 vs. 10 µM pLAT-1
Assay II
Luminescence
14185	21429	27017	15485	16989	16848
Fluorescence
1220	1850	2227	1296	1342	1387
BRET ratio [Fluorescence / Luminescence]
0.0860063	0.0863316	0.0824296	0.0836939	0.0789923	0.0823243
0.5 µM TAM-pLAT-1			0.5 µM TAM-pLAT-1 vs. 10 µM pLAT-1
Assay III
Luminescence
33477	33809	29088	20254	20055	10586
Fluorescence
2792	2817	2429	1585	1631	851
BRET ratio [Fluorescence / Luminescence]
0.0834005	0.083321	0.0835052	0.0782561	0.0813264	0.0803892
0.5 µM TAM-pLAT-1			0.5 µM TAM-pLAT-1 vs. 10 µM pLAT-1

## Sheet: Fig. 4B
raw data Fig. 4B
	Luminescence				Fluorescence				BRET ratio [Fluorescence / Luminescence]
Assay	NPR-11::NLUC only				NPR-11::NLUC only				NPR-11::NLUC only
I	4032	11398	6860		1106	2966	2060		0.274306	0.260221	0.300292
II	6295	4654	2306		1785	1207	645		0.283558	0.259347	0.279705
III	14755	14743	15210		4308	4316	4064		0.291969	0.292749	0.267193
IV	7447	6459	6827		2049	1823	1925		0.275144	0.282242	0.281969
V	4071	3059	3159		1302	1024	1046		0.319823	0.33475	0.331117
	Luminescence				Fluorescence				BRET ratio [Fluorescence / Luminescence]
Assay	NPR-11::Nluc + CAAX::mNG				NPR-11::Nluc + CAAX::mNG				NPR-11::Nluc + CAAX::mNG
I	8259	6632	3564		2656	1982	1140		0.321589	0.298854	0.319865
II	4736	4038	3120		1669	1157	827		0.352407	0.286528	0.265064
III	17650	1523	7138		6484	573	2236		0.367365	0.376231	0.313253
IV	2903	4430	1073		916	1701	340		0.315536	0.383973	0.316869
V	6294	2415	1428		2175	986	524		0.345567	0.408282	0.366947
VI	1200	2770	2404		368	860	754		0.306667	0.310469	0.313644
VII	6056	5384			1946	1488			0.321334	0.276374

## Sheet: Fig. 4C
raw data Fig. 4C
Strain: NPR-11::Nluc + mNG::CAAX
Assay I
	+ TAM-FLP-34-1
time [min]	Luminescence				time [min]	Fluorescence				time [min]	BRET ratio [Fluorescence / Luminescence]
0	4615	2280	5097		0	1404	642	1422		0	0.304225	0.281579	0.278988
5	4803	2220	4921		5	1474	595	1372		5	0.306892	0.268018	0.278805
10	5238	2174	4923		10	1648	634	1428		10	0.314624	0.291628	0.290067
15	5677	2335	4934		15	1637	749	1263		15	0.288357	0.320771	0.255979
20	5426	2465	4812		20	1706	696	1448		20	0.314412	0.282353	0.300914
25	5410	2439	4638		25	1589	705	1301		25	0.293715	0.289053	0.280509
30	5080	2645	4626		30	1575	791	1229		30	0.310039	0.299055	0.265672
35	4745	2676	4197		35	1430	748	1140		35	0.30137	0.279522	0.271623
40	4644	2639	4308		40	1361	731	1219		40	0.293066	0.276999	0.282962
45	4601	2456	4291		45	1314	746	1298		45	0.28559	0.303746	0.302494
50	4588	2646	4144		50	1359	671	1241		50	0.296207	0.25359	0.299469
55	4471	2846	3832		55	1210	806	1036		55	0.270633	0.283204	0.270355
60	4475	2846	3942		60	1276	816	1264		60	0.28514	0.286718	0.320649
65	4134	2789	3854		65	1201	843	1075		65	0.290518	0.302259	0.278931
70	3893	2739	3447		70	1194	804	920		70	0.306704	0.293538	0.266899
75	3953	2538	3405		75	1224	802	944		75	0.309638	0.315997	0.277239
80	3894	2678	3276		80	1128	784	982		80	0.289676	0.292756	0.299756
	+ BSA
time [min]	Luminescence				time [min]	Fluorescence				time [min]	BRET ratio [Fluorescence / Luminescence]
0	5189	5435	3338		0	1348	1554	960		0	0.25978	0.285925	0.287597
5	4791	6286	3542		5	1400	1888	1094		5	0.292215	0.30035	0.308865
10	5246	7231	4001		10	1588	2128	1222		10	0.302707	0.294288	0.305424
15	5615	7800	4316		15	1727	2159	1383		15	0.307569	0.276795	0.320436
20	5458	7341	4103		20	1684	2279	1226		20	0.308538	0.310448	0.298806
25	5364	7043	4288		25	1463	1969	1195		25	0.272744	0.279568	0.278685
30	5252	6671	4124		30	1577	1983	1185		30	0.300267	0.297257	0.287342
35	5063	6634	4185		35	1402	1890	1218		35	0.276911	0.284896	0.291039
40	4834	6097	3868		40	1445	1775	1135		40	0.298924	0.291127	0.293433
45	4633	5560	3779		45	1346	1650	1228		45	0.290524	0.296763	0.324954
50	4320	5487	3946		50	1335	1557	1203		50	0.309028	0.283762	0.304866
55	4649	5667	3932		55	1534	1764	1222		55	0.329963	0.311276	0.310783
60	4553	6130	4020		60	1392	1708	1238		60	0.305732	0.27863	0.30796
65	4598	6539	3862		65	1527	1881	1167		65	0.332101	0.287659	0.302175
70	4640	6361	3861		70	1396	1871	1112		70	0.300862	0.294136	0.288008
75	4471	6622	3673		75	1368	1888	1050		75	0.305972	0.28511	0.28587
80	4541	6079	3452		80	1420	1680	964		80	0.312706	0.276361	0.279258
Assay I
	+ TAM-FLP-34-1
time [min]	Luminescence				time [min]	Fluorescence				time [min]	BRET ratio [Fluorescence / Luminescence]
0	662	2428	2848		0	194	678	910		0	0.293051	0.279242	0.319522
5	840	2672	2834		5	258	748	846		5	0.307143	0.27994	0.298518
10	1470	3137	3709		10	384	874	1226		10	0.261224	0.27861	0.330547
15	1800	3673	4149		15	472	1092	1176		15	0.262222	0.297305	0.283442
20					20					20
25	1932	4679	4389		25	562	1302	1178		25	0.29089	0.278265	0.268398
30	2253	5237	4362		30	545	1591	1309		30	0.2419	0.3038	0.300092
35					35					35
40					40					40
45	2051	5066	4093		45	616	1431	1163		45	0.300341	0.282471	0.284144
50	2193	4896	3813		50	669	1327	1125		50	0.305062	0.271038	0.295043
55	2165	4948	3965		55	653	1407	1155		55	0.301617	0.284357	0.291299
60	2662	5145	4424		60	763	1532	1269		60	0.286627	0.297765	0.286844
65	2853	5314	4732		65	799	1497	1355		65	0.280056	0.281709	0.286348
70	2809	5246	4962		70	829	1515	1369		70	0.295123	0.288791	0.275897
75	2871	5098	4848		75	915	1467	1379		75	0.318704	0.28776	0.284447
80					80					80
	+ BSA
time [min]	Luminescence				time [min]	Fluorescence				time [min]	BRET ratio [Fluorescence / Luminescence]
0	1392	2936	2602		0	324	848	752		0	0.232759	0.288828	0.289008
5	1274	2756	2530		5	394	782	856		5	0.309262	0.283745	0.33834
10	1302	2919	2552		10	390	776	766		10	0.299539	0.265844	0.300157
15	1354	2626	2684		15	366	746	854		15	0.27031	0.284082	0.318182
20					20					20
25	2102	3201	3473		25	636	976	1086		25	0.302569	0.304905	0.312698
30	2914	3846	4172		30	873	1175	1153		30	0.299588	0.305512	0.276366
35					35					35
40					40					40
45	4514	4147	4452		45	1301	1173	1417		45	0.288214	0.282855	0.318284
50	5290	3891	4183		50	1527	1195	1183		50	0.288658	0.307119	0.282811
55	5694	4067	4203		55	1711	1131	1273		55	0.300492	0.278092	0.302879
60	6636	3922	4478		60	2132	1215	1233		60	0.321278	0.309791	0.275346
65	7051	4478	4820		65	2321	1339	1553		65	0.329173	0.299017	0.322199
70	7080	5512	5410		70	2239	1711	1589		70	0.316243	0.310414	0.293715
75	6649	5608	5388		75	2211	1681	1671		75	0.332531	0.29975	0.310134
80					80					80
Assay I
	+ TAM-FLP-34-1
time [min]	Luminescence				time [min]	Fluorescence				time [min]	BRET ratio [Fluorescence / Luminescence]
0	9588	6708	2982		0	3330	2022	1041		0	0.347309	0.301431	0.349095
5	12297	8395	6239		5	4188	2625	2043		5	0.340571	0.312686	0.327456
10	13588	9503	7716		10	4572	2731	2433		10	0.336473	0.287383	0.315319
15	13051	9619	8448		15	4403	2807	2661		15	0.337369	0.291818	0.314986
20	12168	9659	8428		20	4015	2855	2615		20	0.329964	0.295579	0.310275
25	11482	9041	8641		25	3811	2817	2559		25	0.331911	0.311581	0.296146
30	10771	8692	8222		30	3437	2785	2495		30	0.319098	0.32041	0.303454
35	10021	8268	7933		35	3184	2470	2402		35	0.317733	0.298742	0.302786
40	9578	7999	7739		40	2964	2268	2330		40	0.309459	0.283535	0.301072
45	9018	7504	7514		45	2684	2250	2068		45	0.297627	0.29984	0.27522
50	8549	7080	7248		50	2617	2039	2097		50	0.306118	0.287994	0.289321
55	7777	6347	7080		55	2336	1921	1907		55	0.300373	0.302663	0.26935
60	7214	6443	6603		60	2143	1803	1863		60	0.297061	0.279839	0.282144
65	6699	5940	6377		65	1947	1779	1725		65	0.29064	0.299495	0.270503
70	6325	5491	6101		70	1861	1567	1837		70	0.294229	0.285376	0.301098
75	5976	5230	5556		75	1732	1582	1554		75	0.289826	0.302486	0.279698
80	5652	5005	5418		80	1676	1440	1554		80	0.296532	0.287712	0.286822
	+ BSA
time [min]	Luminescence				time [min]	Fluorescence				time [min]	BRET ratio [Fluorescence / Luminescence]
0	17650	1523	7138		0	6484	573	2236		0	0.367365	0.376231	0.313253
5	19653	3532	10953		5	7186	1073	3421		5	0.365644	0.303794	0.312335
10	21385	5750	12389		10	7600	1909	3761		10	0.355389	0.332	0.303576
15	20691	8302	12314		15	7127	2741	3839		15	0.344449	0.330161	0.311759
20	19699	10494	12245		20	6837	3309	3783		20	0.347073	0.315323	0.308942
25	18509	12309	12261		25	6513	3667	3743		25	0.351883	0.297912	0.305277
30	17188	12346	11684		30	5940	3755	3353		30	0.34559	0.304147	0.286974
35	15996	11811	11002		35	5758	3789	3525		35	0.359965	0.320803	0.320396
40	14767	10856	10223		40	5141	3332	3082		40	0.348141	0.306927	0.301477
45	14364	10105	9606		45	4889	3246	2898		45	0.340365	0.321227	0.301686
50	13004	9586	8959		50	4604	2960	2713		50	0.354045	0.308784	0.302824
55	12337	8853	8407		55	4144	2746	2516		55	0.3359	0.310177	0.299274
60	11694	8439	7582		60	3916	2477	2319		60	0.334873	0.293518	0.305856
65	10456	7816	7410		65	3705	2263	2275		65	0.354342	0.289534	0.307018
70	10163	7352	6934		70	3286	2115	2111		70	0.32333	0.287677	0.304442
75	9513	6701	6348		75	3241	1982	1812		75	0.340692	0.295777	0.285444
80	8770	6276	6256		80	2800	1850	1816		80	0.31927	0.294774	0.290281
